# Supplementary material for: The Racer’s Brain – How Domain Expertise is Reflected in the Neural Substrates of Driving
Source: Front Hum Neurosci. 2015 Nov 24;9:635. doi: 10.3389/fnhum.2015.00635 (PMC4656842; doi:10.3389/fnhum.2015.00635)
Supplement: TABLE S1 — Talairach coordinates from the studies in Table 1, as well as information on the contrasts and additional results for passive conditions. [file Table_1.XLSX]

## Sheet: Sheet1
	Bernardi et al. (2014), fMRI+ISC, semi-active viewing
		Brain region in Table 1	BA label in Table 1	Naming in the original paper	X	Y	Z	Contrast	Notes
	LH	Posterior cingulate/retrosplenial	BA29	Posterior Cingulate	-9	-47	12	Racer > Control ISC
	LH	Posterior cingulate/retrosplenial	BA31/7	Cingulate Cortex	-11	-45	44	Racer > Control ISC
	LH	Anterior cingulate	BA32	Anterior Cingulate	-7	31	-10	Racer > Control ISC
	LH	Prefrontal	BA9/8	Middle Frontal Gyrus	-35	17	38	Racer > Control ISC
	LH	Prefrontal	BA47/13	Inferior Frontal Gyrus	-25	23	-2	Racer > Control ISC
	LH	Prefrontal	BA45	Inferior Frontal Gyrus	-45	23	4	Racer > Control ISC
	LH	Parieto-occipital	BA39	Precuneus	-31	-75	30	Racer > Control ISC
	LH	Posterior parietal	BA7/31	Precuneus	-9	-71	30	Racer > Control ISC
	LH	Posterior parietal	BA40	Supramarginal Gyrus	-55	-39	32	Racer > Control ISC
	LH	Parahippocampal/hippocampal	BA36,HC	Parahippocampal Gyrus	-31	-31	-10	Racer > Control ISC
	LH	Parahippocampal/hippocampal	BA28/34	Parahippocampal Gyrus	-13	-9	-12	Racer > Control ISC
	LH	Middle temporal	BA37	Middle Temporal Gyrus	-49	-55	4	Racer > Control ISC
	LH	Middle temporal	BA21/22	Middle Temporal Gyrus	-57	-35	0	Racer > Control ISC
	LH	Precentral	BA6	Medial Frontal Gyrus	-17	-9	50	Racer > Control ISC
	LH	Basal ganglia	CN	Caudate	-7	11	2	Racer > Control ISC
	LH	Thalamus	MDN	Thalamus	-3	-11	8	Racer > Control ISC
	LH	Brain region	BA label in Table 1	Naming in the original paper	X	Y	Z	Contrast	Notes
	LH	Occipitotemporal	BA19	Middle Occipital Gyrus	-35	-77	-8	Control > racer ISC
		Brain region in Table 1	BA label in Table 1	Naming in the original paper	X	Y	Z	Contrast	Notes
	RH	Posterior cingulate/retrosplenial	BA30	Posterior Cingulate	19	-55	10	Racer > Control ISC
	RH	Anterior cingulate	BA24	Cingulate Cortex	15	-1	28	Racer > Control ISC
	RH	Posterior cingulate/retrosplenial	BA23	Cingulate Cortex	19	-35	24	Racer > Control ISC
	RH	Prefrontal	BA10	Superior Frontal Gyrus	23	53	12	Racer > Control ISC
	RH	Prefrontal	BA9	Middle Frontal Gyrus	37	21	28	Racer > Control ISC
	RH	Prefrontal	BA47	Inferior Frontal Gyrus	43	33	0	Racer > Control ISC
	RH	Parieto-occipital	BA19/7	Precuneus	29	-73	38	Racer > Control ISC
	RH	Posterior parietal	BA40	Supramarginal Gyrus	57	45	36	Racer > Control ISC
	RH	Parahippocampal	BA20/36	Parahippocampal Gyrus	45	-19	-16	Racer > Control ISC
	RH	Middle temporal	BA37	Middle Temporal Gyrus	55	-51	0	Racer > Control ISC
	RH	Precentral	BA6	Precentral Gyrus	25	-15	50	Racer > Control ISC
	RH	Basal ganglia	Caudate body	Caudate	17	13	10	Racer > Control ISC
	RH	Basal ganglia	Globus pallidus	Lentiform Nucleus	13	3	-4	Racer > Control ISC
	RH	Cerebellum	Culmen	Cerebellum	35	-51	24	Racer > Control ISC
	Walter et al. (2001), fMRI+GLM, active simulated driving
		Brain region in Table 1	BA label in Table 1	Naming in the original paper	X	Y	Z	Contrast	Notes
	LH	Postcentral	BA1/3	Postcentral gyrus (BA3)	-36	-33	66	Driving > rest
	LH	Cerebellum	Culmen	Cerebellar hemisphere	-24	-54	-24	Driving > rest
	LH	Cerebellum	Vermis	Vermis	3	-72	-24	Driving > rest
	LH	Parieto-occipital	BA19	Cuneus (BA19)	-21	-87	-33	Driving > rest	The original appears to have wrong y coordinate (-21,87,-33)
	LH	Posterior parietal	BA7	Precuneus (BA7)	-18	-81	45	Driving > rest
		Brain region in Table 1	BA label in Table 1	Naming in the original paper	X	Y	Z	Contrast	Notes
	RH	Cerebellum	Culmen	Cerebellar hemisphere	24	-51	-27	Driving > rest
	RH	Parieto-occipital	BA19	Middle occipital gyrus (BA19)	39	-81	9	Driving > rest
	RH	Parieto-occipital	BA19	Cuneus (BA19)	27	-84	33	Driving > rest	The original appears to have wrong x coordinate (-27,-84,33)
	RH	Posterior parietal	BA7	Precuneus (BA7)	21	-81	45	Driving > rest
		Brain region in Table 1	BA label in Table 1	Naming in the original paper	X	Y	Z	Contrast	Notes
	LH	Precentral	BA4	Precentral gyrus (BA4)	-30	-21	63	Driving > passenger
	LH	Postcentral	BA3/1	Postcentral gyrus (BA3)	-36	-33	66	Driving > passenger
	LH	Cerebellum	Culmen	Cerebellar hemispheres	-24	-54	-24	Driving > passenger
		Brain region in Table 1	BA label in Table 1	Naming in the original paper	X	Y	Z	Contrast	Notes
	RH	Cerebellum	Anterior lobe	Cerebellar hemispheres	24	-51	-27	Driving > passenger
	RH	Cerebellum	Vermis	Vermis	3	-72	-24	Driving > passenger
		Brain region	BA label	Naming in the original paper	X	Y	Z	Contrast	Notes
	LH	Occipitotemporal	BA36/37	Fusiform gyrus	-21	-45	-15	Passenger > rest
	LH	Occipital	BA17/18	Primary visual cortex (BA17/18)	-15	-99	-3	Passenger > rest
	LH	Middle temporal	BA19/37	Occipitotemporal (BA31,MT)	-45	-75	-3	Passenger > rest
	LH	Parieto-occipital	BA19	Middle occipital gyrus (BA19)	-27	-84	24	Passenger > rest
	LH	Parieto-occipital	BA7/19	Precuneus (BA7)	-18	-88	42	Passenger > rest
	LH	Posterior parietal	BA40/7	Superior parietal cortex (BA7)	-36	-51	54	Passenger > rest
		Brain region	BA label	Naming in the original paper	X	Y	Z	Contrast	Notes
	RH	Occpitotemporal	BA37	Fusiform gyrus	27	-42	-15	Passenger > rest
	RH	Occipital	B17/18	Primary visual cortex (BA17/18)	6	-96	-3	Passenger > rest
	RH	Middle temporal	BA37	Occipitotemporal (BA31, MT)	42	-63	3	Passenger > rest
	RH	Parieto-occipital	BA19	Middle occipital gyrus (BA19)	36	-84	9	Passenger > rest
	RH	Posterior parietal	BA7	Precuneus (BA7)	15	-78	42	Passenger > rest
	RH	Posterior parietal	BA7	Superior parietal cortex (BA7)	24	-60	57	Passenger > rest
		Brain region	BA label	Naming in the original paper	X	Y	Z	Contrast	Notes
	LH	Posterior parietal	BA7	Precuneus (BA7)	-6	-66	36	Passenger > driving
	LH	Occipitotemporal	BA36	Fusiform gyrus	-18	-36	-15	Passenger > driving
	LH	Parahippocampal	BA20	Parahippocampal gyrus	-30	-12	-24	Passenger > driving
	LH	Anterior cingulate	BA24/32	Cingulum (BA23/24)	-6	6	30	Passenger > driving
	LH	Posterior cingulate/retrosplenial	BA31	Cingulum (BA31)	-10	-45	27	Passenger > driving
	LH	Superior temporal	BA22	Superior temporal gyrus (BA22)	-63	-51	15	Passenger > driving
	LH	Superior temporal	BA38	Superior temporal gyrus (BA38)	-33	6	-27	Passenger > driving
	LH	Middle temporal	BA21	Middle temporal gyrus (BA27)	-54	-24	-9	Passenger > driving
	LH	Middle temporal	BA39	Middle temporal gyrus (BA39)	-42	-72	24	Passenger > driving
	LH	Precentral	BA6/8	Middle frontal cortex, superior frontal gyrus, dorsal frontal gyrus, pre–SMA (BA8)	-30	15	48	Passenger > driving
	LH	Prefrontal	BA46	Inferior frontal cortex (BA46)	-42	33	6	Passenger > driving
	LH	Prefrontal	BA47	Inferior frontal cortex (BA47)	-48	36	-9	Passenger > driving
	LH	Prefrontal	BA46	Inferior frontal cortex (BA45/46)	-39	27	21	Passenger > driving
	LH	Posterior parietal	BA40	Inferior parietal cortex (BA40)	39	-51	39	Passenger > driving	The original appears to have wrong x coordinate (-39,-51,39)
	LH	Prefrontal	BA10	Frontopolar cortex (BA10)	9	69	6	Passenger > driving	The original appears to have erroneous x coordinate (-9,69,6)
	LH	Precentral/postcentral	BA8	Superior frontal gyrus (BA8)	-24	39	48	Passenger > driving
		Brain region	BA label	Naming in the original paper	X	Y	Z	Contrast	Notes
	RH	Occipitotemporal	BA20	Fusiform gyrus	42	-27	-18	Passenger > driving
	RH	Occipital	BA17	Primary visual cortex BA17/18	15	-96	0	Passenger > driving
	RH	Medial temporal	BA37	Occipitotemporal gyrus BA37, V5/MT	51	-63	6	Passenger > driving
	RH	Posterior parietal	BA7	Precuneus BA7	9	-57	39	Passenger > driving
	RH	Posterior parietal	BA7	Superior parietal cortex BA7	42	-60	48	Passenger > driving
	RH	Posterior parietal	BA40	Inferior parietal cortex (BA40)	54	-48	45	Passenger > driving
	RH	Superior temporal	BA38	Uncus hippocampalis	33	3	-33	Passenger > driving
	RH	Parahippocampal	BA35/36	Parahippocampal gyrus	30	-27	-6	Passenger > driving
	RH	Occpitotemporal	BA37/20/19	Middle temporal gyrus (BA21)	51	-60	-15	Passenger > driving
	RH	Superior temporal	BA22/40	Superior temporal gyrus (BA22)	60	-48	21	Passenger > driving
	RH	Superior temporal	BA38	Superior temporal gyrus (BA38)	51	15	-24	Passenger > driving
	RH	Inferior temporal	BA20/37	Inferior temporal gyrus (BA37)	60	[5]1	-12	Passenger > driving
	RH	Inferior temporal	BA20	Inferior temporal gyrus (BA20)	57	-33	-15	Passenger > driving
	RH	Middle temporal	BA39	Temporoparietal cortex (BA39)	48	-60	24	Passenger > driving
	RH	Posterior parietal	BA40	Gyrus supramarginalis (BA39)	60	-51	27	Passenger > driving
	RH	Prefrontal	BA32	Ventromedial frontal cortex (BA24/32)	6	39	3	Passenger > driving
	RH	Prefrontal	BA8	Middle frontal gyrus (BA8)	45	27	45	Passenger > driving
	RH	Prefrontal	BA9	Middle frontal gyrus (BA9)	42	36	33	Passenger > driving
	RH	Prefrontal	BA11	Middle frontal gyrus (BA11)	38	48	-15	Passenger > driving
	RH	Prefrontal	BA46	Inferior frontal cortex (BA46)	51	39	3	Passenger > driving
	RH	Prefrontal	BA47	Inferior frontal cortex (BA47)	48	36	-9	Passenger > driving
	RH	Prefrontal	BA46	Inferior frontal cortex (BA45/46)	45	21	21	Passenger > driving
	RH	Prefrontal	BA10	Frontopolar cortex (BA10)	30	54	-9	Passenger > driving
	RH	Prefrontal	BA8	Superior frontal gyrus (BA8)	33	30	48	Passenger > driving
	RH	Prefrontal	BA8	Dorsal frontal gyrus (BA8, pre-SMA)	9	39	39	Passenger > driving
	RH	Precentral	BA6	Precentral gyrus (BA6)	54	0	45	Passenger > driving
	RH	Postcentral	BA43	Postcentral gyrus (BA43)	48	-9	18	Passenger > driving
	RH	Parahippocampal	BA34	Amygdala	27	3	-15	Passenger > driving
	RH	Anterior cingulate	BA24/32	Cingulum (BA32/24)	6	33	15	Passenger > driving
	RH	Posterior cingulate	BA23/24	Cingulum (BA23/24)	6	-12	33	Passenger > driving
	RH	Retrosplenial	BA29/30	Cingulum (BA30)	12	-48	21	Passenger > driving
	Calhoun et al. (2002), fMRI+ICA, active simulated driving
		Brain region in Table 1	BA label in Table 1	Naming in the original paper	X	Y	Z	Contrast	Notes
	LH	Precentral	BA6	Precentral (BA4/6)	-33	-13	60	Driving > passenger, control ("red" ICA)
	LH	Thalamus	Thalamus/SN	Thalamus	-15	-20	-10	Driving > passenger, control ("red" ICA)
	LH	Cerebellum	Culmen	Cerebellum	-6	-59	-10	Driving > passenger, control ("red" ICA)
		Brain region in Table 1	BA label in Table 1	Naming in the original paper	X	Y	Z	Contrast	Notes
	RH	Precentral	BA6	Precentral (BA6)	24	-11	65	Driving > passenger, control ("red" ICA)
	RH	Thalamus	VLN/MDN	Thalamus	9	-14	5	Driving > passenger, control ("red" ICA)
	RH	Cerebellum	Declive	Cerebellum	6	-71	-22	Driving > passenger, control ("red" ICA)
		Brain region in Table 1	BA label in Table 1	Naming in the original paper	X	Y	Z	Contrast	Notes
	LH	Occipitotemporal	BA19/20/37	Fusiform, inferior occipital (BA18/19/20/37)	-48	-70	-9	Driving > passenger > control ("white" ICA)
	LH	Cerebellum	Culmen	Cerebellum	-33	-50	-19	Driving > passenger > control ("white" ICA)
	LH	Occipitotemporal	BA19/37	Middle occipital (BA18/29/37)	-33	-87	18	Driving > passenger > control ("white" ICA)
	LH	Parieto-occipital	BA19	Lingual, cuneus (BA7/18/19)	-27	-83	27	Driving > passenger > control ("white" ICA)
	LH	Parahippocampal	BA36/37	Parahippocampal (BA19/36/37)	-24	-47	-10	Driving > passenger > control ("white" ICA)
	LH	Parieto-occipital	BA19	Superior occipital (BA19)	-33	-86	27	Driving > passenger > control ("white" ICA)
	LH	Parieto-occipital	BA19/7	Precuneus (parietal) (BA7/19)	-27	-77	36	Driving > passenger > control ("white" ICA)
	LH	Occipitotemporal	BA19	Inferior temporal (BA19/37)	-48	-73	-1	Driving > passenger > control ("white" ICA)
	LH	Posterior parietal	BA7	Superior parietal (BA7)	-18	-67	54	Driving > passenger > control ("white" ICA)
		Brain region in Table 1	BA label in Table 1	Naming in the original paper	X	Y	Z	Contrast	Notes
	RH	Occipitotemporal	BA19	Fusiform, inferior occipital (BA18/19/20/36/37)	42	-74	-17	Driving > passenger > control ("white" ICA)
	RH	Cerebellum	Declive	Cerebellum	42	-74	-22	Driving > passenger > control ("white" ICA)
	RH	Occipitotemporal	BA18/37	Middle occipital (BA18/29/37)	33	-87	18	Driving > passenger > control ("white" ICA)
	RH	Parieto-occipital	BA19/7	Lingual, cuneus (BA7/18/19)	24	-92	23	Driving > passenger > control ("white" ICA)
	RH	Parahippocampal	BA36/37	Parahippocampal (BA19/36/37)	27	-44	-10	Driving > passenger > control ("white" ICA)
	RH	Parieto-occipital	BA19	Superior occipital (BA19)	33	-86	23	Driving > passenger > control ("white" ICA)
	RH	Posterior parietal	BA7	Precuneus (parietal) (BA7)	18	-70	50	Driving > passenger > control ("white" ICA)
	RH	Occpitotemporal	BA19/37	Inferior temporal (BA19/37)	48	-71	-1	Driving > passenger > control ("white" ICA)
	RH	Posterior parietal	BA7	Superior parietal (BA7)	18	-70	54	Driving > passenger > control ("white" ICA)
		Brain region in Table 1	BA label in Table 1	Naming in the original paper	X	Y	Z	Contrast	Notes
	LH	Occipital	BA17	Lingual (BA17/18/19)	-9	-96	-9	Driving > passenger > control ("yellow" ICA)
	LH	Occipito-temporal	BA18	Fusiform, middle occipital (BA18/19)	-9	-95	14	Driving > passenger > control ("yellow" ICA)
	LH	Occipital	BA17/18/19	Inferior occipital (BA18/19)	-15	-91	-8	Driving > passenger > control ("yellow" ICA)
		Brain region in Table 1	BA label in Table 1	Naming in the original paper	X	Y	Z	Contrast	Notes
	RH	Occipital	BA17	Lingual (BA17/18)	18	-93	5	Driving > passenger > control ("yellow" ICA)
	RH	Occipitotemporal	BA18/19	Fusiform, middle occipital (BA18/19)	18	-98	14	Driving > passenger > control ("yellow" ICA)
	RH	Occipital	BA18	Inferior occipital (BA18/19)	21	-88	-8	Driving > passenger > control ("yellow" ICA)
		Brain region in Table 1	BA label in Table 1	Naming in the original paper	X	Y	Z	Contrast	Notes
	LH	Parieto-occipital	BA17/18/19	Cuneus (BA17/1819/23/30)	-9	-81	9	Transient response ("green" ICA)
	LH	Occipital	BA18	Lingual (BA17/18/19)	-6	-78	4	Transient response ("green" ICA)
	LH	Posterior cingulate/retrosplenial	BA30	Posterior cingulate (BA30/31)	-12	-64	8	Transient response ("green" ICA)
		Brain region in Table 1	BA label in Table 1	Naming in the original paper	X	Y	Z	Contrast	Notes
	RH	Parieto-occipital	BA19/19	Cuneus (BA17/1819/23/30)	6	-78	9	Transient response ("green" ICA)
	RH	Occipital	BA17/18/19	Lingual (BA17/18/19)	15	-58	-1	Transient response ("green" ICA)
	RH	Posterior cingulate/retrosplenial	BA30	Posterior cingulate (BA30/31)	9	-67	8	Transient response ("green" ICA)
		Brain region in Table 1	BA label in Table 1	Naming in the original paper	X	Y	Z	Contrast	Notes
	LH	Anterior cingulate	BA24	Anterior cingulate (BA10/24/25/32/42)	-9	35	6	Habituating response, rebound ("pink" ICA)	The original appears to have erroneous y and z coordinates (-9,-35,-6)
	LH	Prefrontal	BA32	Medial frontal (BA9/10/11/25/32)	-12	35	6	Habituating response, rebound ("pink" ICA)
	LH	Prefrontal	BA11	Inferior frontal (BA11/25/47)	-9	40	-15	Habituating response, rebound ("pink" ICA)
	LH	Prefrontal	BA11	Middle frontal (BA9/10/11)	-18	37	-10	Habituating response, rebound ("pink" ICA)
	LH	Prefrontal	BA11	Superior frontal (BA9/10/11)	-18	43	-11	Habituating response, rebound ("pink" ICA)
		Brain region in Table 1	BA label in Table 1	Naming in the original paper	X	Y	Z	Contrast	Notes
	RH	Anterior cingulate	BA32	Anterior cingulate (BA10/24/25/32/42)	3	43	-6	Habituating response, rebound ("pink" ICA)
	RH	Prefrontal	BA32/10	Medial frontal (BA9/10/11/25/32)	6	40	-6	Habituating response, rebound ("pink" ICA)
	RH	Prefrontal	BA11	Inferior frontal (BA11/47)	12	40	-15	Habituating response, rebound ("pink" ICA)	The original appears to have erroneous y coordinate (12,-40,-15)
	RH	Prefrontal	BA11	Middle frontal (BA9/10/11)	12	43	-15	Habituating response, rebound ("pink" ICA)
	RH	Prefrontal	BA10	Superior frontal (BA9/10/11)	3	50	2	Habituating response, rebound ("pink" ICA)
		Brain region	BA label	Naming in the original paper	X	Y	Z	Contrast	Notes
	LH	Prefrontal	BA10	Superior/medial frontal (BA6/8/9/10)	-9	62	15	Passenger > driving ("blue" ICA)
	LH	Anterior cingulate	BA32	Anterior cingulate (BA10/24/32/42)	-3	49	-2	Passenger > driving ("blue" ICA)
	LH	Parieto-occipital	BA31/23/7	Precuneus (parietal) (BA7/23/31)	-3	-54	30	Passenger > driving ("blue" ICA)
	LH	Posterior parietal	BA39	inferior parietal (supramarginal, angular) (BA39/40)	-53	-59	35	Passenger > driving ("blue" ICA)
	LH	Prefrontal	BA47	Inferior frontal (BA47)	-39	23	-14	Passenger > driving ("blue" ICA)
	LH	Precentral	BA8	Middle frontal (BA6/8)	-18	34	44	Passenger > driving ("blue" ICA)
	LH	Posterior cingulate/retrosplenial	BA31	Cingulate, posterior cingulate (BA23/30/31/32)	-3	-54	26	Passenger > driving ("blue" ICA)
	LH	Anterior cingulate	BA32	Anterior cingulate (BA10/24/32/42)	-9	38	3	Passenger > driving ("blue" ICA)
	LH	Prefrontal	BA10	Medial frontal (BA9/10/11/32)	-6	38	-6	Passenger > driving ("blue" ICA)
	LH	Prefrontal	BA10	Superior frontal (BA9/10)	-9	52	-3	Passenger > driving ("blue" ICA)
		Brain region in Table 1	BA label	Naming in the original paper	X	Y	Z	Contrast	Notes
	RH	Prefrontal	BA10	Superior/medial frontal (BA6/8/9/10)	3	50	2	Passenger > driving ("blue" ICA)
	RH	Anterior cingulate	BA32	Anterior cingulate (BA10/24/32/42)	3	47	7	Passenger > driving ("blue" ICA)
	RH	Posterior parietal	BA7	Precuneus (parietal) (BA7/23/31)	6	-54	30	Passenger > driving ("blue" ICA)
	RH	Posterior parietal	BA39	inferior parietal (supramarginal, angular) (BA39/40)	53	-68	31	Passenger > driving ("blue" ICA)
	RH	Prefrontal	BA47	Inferior frontal (BA11/45/47)	48	26	-10	Passenger > driving ("blue" ICA)
	RH	Precentral	BA8	Middle frontal (BA6/8)	27	40	49	Passenger > driving ("blue" ICA)
	RH	Posterior cingulate/retrosplenial	BA31/7	Cingulate, posterior cingulate (BA23/30/31/32)	6	-57	30	Passenger > driving ("blue" ICA)
	RH	Anterior cingulate	BA32	Anterior cingulate (BA10/24/32/42)	3	43	-6	Passenger > driving ("blue" ICA)
	RH	Prefrontal	BA10	Medial frontal (BA9/10/11/32)	3	50	2	Passenger > driving ("blue" ICA)
	RH	Prefrontal	BA9	Superior frontal (BA9/10)	12	51	20	Passenger > driving ("blue" ICA)
	Horikawa et al. (2005), PET, active simulated driving
		Brain region in Table 1	BA label in Table 1	Naming in the original paper	X	Y	Z	Contrast	Notes
	LH	Cerebellum	Declive	Cerebellum	-26	-60	-20	Driving > rest
	LH	Occipitotemporal	BA19	Middle temporal/occipital (BA19)	-30	-90	14	Driving > rest
		Brain region in Table 1	BA label in Table 1	Naming in the original paper	X	Y	Z	Contrast	Notes
	RH	Cerebellum	Tonsil	Cerebellum	42	-52	-40	Driving > rest
	RH	Precentral	BA6	Precentral gyrys (BA6)	24	2	62	Driving > rest
	RH	Occipitotemporal	BA19	Middle temporal/occipital (BA19)	42	-80	20	Driving > rest
	RH	Parieto-occipital	BA17	Cuneus (BA17)	20	-92	4	Driving > rest
		Brain region in Table 1	BA label in Table 1	Naming in the original paper	X	Y	Z	Contrast	Notes
	RH	Occipitotemporal		Middle occipital gyrus (BA19)	40	-84	14	Passenger > rest
		Brain region in Table 1	BA label in Table 1	Naming in the original paper	X	Y	Z	Contrast	Notes
	LH	Cerebellum	Declive	Cerebellum	-26	-60	-22	Driving > passenger
	LH	Cerebellum	Uvula	N/A	-6	-70	-32	Driving > passenger
		Brain region in Table 1	BA label in Table 1	Naming in the original paper	X	Y	Z	Contrast	Notes
	RH	Cerebellum	Tonsil	Cerebellum	32	-42	-42	Driving > passenger
	Jeong et al. (2006), PET, real driving
		Brain region in Table 1	BA label in Table 1	Naming in the original paper	X	Y	Z	Contrast	Notes
	LH	Precentral	BA4/6	Precentral gyrus (BA4)	-10	-26	68	Driving > scene viewing (control)
	LH	Precentral	BA6	Precentral gyrus (BA6)	-10	-22	64	Driving > scene viewing (control)
	LH	Postcentral	BA3	Postcentral gyrus (BA3/1/2)	-44	-18	52	Driving > scene viewing (control)
	LH	Occipital	BA17/18	Primary visual cortex (BA17/18)	-2	-77	8	Driving > scene viewing (control)
	LH	Posterior parietal	BA7	Precuneus (BA7/31)	-10	-49	63	Driving > scene viewing (control)
	LH	Parahippocampal	BA30/35	Parahippocampal gyrus (BA35)	-18	-36	-2	Driving > scene viewing (control)
		Brain region in Table 1	BA label in Table 1	Naming in the original paper	X	Y	Z	Contrast	Notes
	RH	Postcentral	BA3	Postcentral gyrus (BA3/1/2)	38	-27	57	Driving > scene viewing (control)
	RH	Occipitotemporal	BA19/37	Fusiform gyrus (BA19/37)	30	-48	-8	Driving > scene viewing (control)
	RH	Parieto-occipital	BA7/31	Precuneus (BA7/31)	24	-78	28	Driving > scene viewing (control)
	RH	Middle temporal	BA19/39	Medial temporal gyrus (BA39)	36	-68	20	Driving > scene viewing (control)
	RH	Posterior cingulate	BA24/31	Cingulate gyrus (BA24)	10	-7	41	Driving > scene viewing (control)
	RH	Thalamus	VPMN	Thalamus	16	-17	1	Driving > scene viewing (control)
	RH	Cerebellum	Dentate	Cerebellum	22	-51	-24	Driving > scene viewing (control)
		Brain region	BA label in Table 1	Naming in the original paper	X	Y	Z	Contrast	Notes
	LH	Occipital	BA17	Primary visual cortex (BA17/18)	-8	-81	7	Passenger > scene viewing (control)
	LH	Occipitotemporal	BA18	Fusiform gyrus (BA19/37)	-30	-88	-12	Passenger > scene viewing (control)	The original appears to have erroneous x coordinate (30,-88,-12)
	LH	Posterior parietal	BA7	Precuneus (BA7/31)	-4	-54	51	Passenger > scene viewing (control)
	LH	Cerebellum	Declive	Cerebellum	-22	-58	-12	Passenger > scene viewing (control)
		Brain region	BA label in Table 1	Naming in the original paper	X	Y	Z	Contrast	Notes
	RH	Precentral	BA4	Precentral gyrus (BA4)	36	-28	64	Passenger > scene viewing (control)
	RH	Postcentral	BA3/1/2	Postcentral gyrus (BA3/1/2)	42	-15	62	Passenger > scene viewing (control)
	RH	Occipital	BA18	Primary visual cortex (BA17/18)	8	-76	4	Passenger > scene viewing (control)
	RH	Occipitotemporal	BA37/19	Fusiform gyrus (BA19/37)	30	-48	-8	Passenger > scene viewing (control)
	RH	Medial temporal	BA39/19	Medial temporal gyrus (BA39)	38	-73	22	Passenger > scene viewing (control)
		Brain region in Table 1	BA label in Table 1	Naming in the original paper	X	Y	Z	Contrast	Notes
	LH	Precentral	BA10	Prefrontal gyrus (BA10)	-2	63	-10	Control (real scene viewing) > real driving
	LH	Prefrontal	BA47/45	Inferior frontal gyrus (BA45/47)	-50	21	-1	Control (real scene viewing) > real driving
	LH	Medial temporal	BA21	Medial temporal gyrus (BA21)	-46	3	-27	Control (real scene viewing) > real driving
	LH	Prefrontal	BA25	Subcallosal gyrus (BA25)	-8	17	-14	Control (real scene viewing) > real driving
		Brain region in Table 1	BA label in Table 1	Naming in the original paper	X	Y	Z	Contrast	Notes
	RH	Prefrontal	BA10	Prefrontal gyrus (BA10)	34	61	-7	Control (real scene viewing) > real driving
	RH	Prefrontal	BA45/44	Inferior frontal gyrus (BA45/47)	57	20	16	Control (real scene viewing) > real driving
	RH	Prefrontal	BA11	Orbital gyrus (BA11)	2	43	-19	Control (real scene viewing) > real driving
	RH	Medial temporal	BA21	Medial temporal gyrus (BA21)	59	4	-20	Control (real scene viewing) > real driving
	Spiers & Maguire (2006), fMRI+GLM, protocol analysis, active simulated driving
		Brain region in Table 1	BA label in Table 1	Naming in the original paper	X	Y	Z	Contrast	Notes
	LH	Cerebellum	Tuber	Cerebellum	-30	-69	-30	Action planning > coasting (control)
	LH	Posterior parietal	BA7	Precuneus/superior parietal cortex	-3	-54	48	Action planning > coasting (control)
	LH	Parieto-occipital	BA19	Middle occipital gyrus	-35	-75	12	Action planning > coasting (control)
	LH	Postcentral	BA40	Postcentral gyrus	-45	-30	42	Action planning > coasting (control)
	LH	Precentral	BA6	Middle frontal gyrus (posterior)	-33	-6	54	Action planning > coasting (control)
	LH	Precentral	BA6	Superior frontal gyrus	-21	9	60	Action planning > coasting (control)
	LH	Prefrontal	BA47	Inferior frontal gyrus	-45	15	0	Action planning > coasting (control)
		Brain region in Table 1	BA label in Table 1	Naming in the original paper	X	Y	Z	Contrast	Notes
	RH	Precentral	BA6	Superior frontal gyrus (pre-SMA)	3	6	54	Action planning > coasting (control)
	RH	Cerebellum	Culmen	Cerebellum	36	-51	-30	Action planning > coasting (control)
	RH	Parieto-occipital	BA19	Middle occipital gyrus	36	-81	6	Action planning > coasting (control)
	RH	Posterior parietal	BA40	Postcentral gyrus	63	-27	30	Action planning > coasting (control)
	RH	Precentral	BA8	Middle frontal gyrus (dorsolateral PFC)	51	9	42	Action planning > coasting (control)
	RH	Prefrontal	BA6	Superior frontal gyrus	12	27	51	Action planning > coasting (control)
	RH	Middle temporal	BA21	Middle temporal gyrus	57	-51	3	Action planning > coasting (control)
	RH	Superior temporal	BA40	Superior temporal sulcus	57	-45	27	Action planning > coasting (control)
	RH	Prefrontal	BA9	Insula	42	-6	-21	Action planning > coasting (control)
		Brain region in Table 1	BA label in Table 1	Naming in the original paper	X	Y	Z	Contrast	Notes
	LH	Prefrontal	BA9	Middle frontal gyrus (lateral PFC)	-42	18	30	Spontaneous route planning > coasting (control)
	LH	Prefrontal	BA10	Superior frontal gyrus (anterior PFC)	-18	57	0	Spontaneous route planning > coasting (control)
	LH	Posterior cingulate/retrosplenial	BA31/30	Retrosplenial cortex	-15	-63	15	Spontaneous route planning > coasting (control)
	LH	Parieto-occipital	BA19	Angular gyrus (PPC)	-36	-84	24	Spontaneous route planning > coasting (control)
	LH	Posterior parietal	BA40	Inferior parietal gyrus	-48	-51	51	Spontaneous route planning > coasting (control)
	LH	Prefrontal	BA47	Anterior insula/ventrolateral PFC	-39	24	-6	Spontaneous route planning > coasting (control)
	LH	Cerebellum	Pyramis	Cerebellum	-36	-69	-33	Spontaneous route planning > coasting (control)
	LH	Precentral	BA6	Superior frontal gyrus (posterior)	30	0	60	Spontaneous route planning > coasting (control)
	LH	Precentral	BA4	Precentral gyrus	-51	-9	42	Spontaneous route planning > coasting (control)
		Brain region in Table 1	BA label in Table 1	Naming in the original paper	X	Y	Z	Contrast	Notes
	RH	Prefrontal	BA8	Superior frontal gyrus (dorsomedial PFC)	9	18	48	Spontaneous route planning > coasting (control)
	RH	Prefrontal	BA13	Middle frontal gyrus (lateral PFC)	48	9	4	Spontaneous route planning > coasting (control)
	RH	Prefrontal	BA10	Middle frontal gyrus (anterior PFC)	36	63	6	Spontaneous route planning > coasting (control)
	RH	Posterior cingulate/retrosplenial	BA30	Retrosplenial cortex	18	-45	0	Spontaneous route planning > coasting (control)
	RH	Posterior parietal	BA7	Superior parietal gyrus (PPC)	3	-75	51	Spontaneous route planning > coasting (control)
	RH	Posterior parietal	BA39	Angular gyrus (PPC)	45	-69	27	Spontaneous route planning > coasting (control)
	RH	Posterior parietal	BA7	Superior parietal gyrus/precuneus	6	-54	57	Spontaneous route planning > coasting (control)
	RH	Posterior parietal	BA40	Inferior parietal gyrus	42	-45	57	Spontaneous route planning > coasting (control)
	RH	Prefrontal	BA47	Anterior insula/ventrolateral PFC	33	21	-15	Spontaneous route planning > coasting (control)
	RH	Cerebellum	Tuber	Cerebellum	33	-60	-30	Spontaneous route planning > coasting (control)
	RH	Middle temporal	BA21	Middle temporal gyrus	63	-60	6	Spontaneous route planning > coasting (control)
	RH	Brain stem	n/a	Brain stem	6	-18	-39	Spontaneous route planning > coasting (control)
	RH	Superior temporal	BA22	Superior temporal sulcus	54	-39	0	Spontaneous route planning > coasting (control)
	RH	Occipitotemporal	BA18	Inferior occipital gyrus	12	-84	-15	Spontaneous route planning > coasting (control)
	RH	Anterior cingulate	BA32	Anterior cingulate cortex	9	36	12	Spontaneous route planning > coasting (control)
		Brain region	BA label in Table 1	Naming in the original paper	X	Y	Z	Contrast	Notes
	LH	Parahippocampal/hippocampal	BA35	Hippocampus	-30	-27	-21	Customer driven route planning > coasting (control)
	LH	Parahippocampal	BA35/36	Parahippocampus	-27	-30	-24	Customer driven route planning > coasting (control)
	LH	Posterior cingulate/retrosplenial	BA30	Retrosplenial cortex	-6	-63	9	Customer driven route planning > coasting (control)
	LH	Precentral	BA6	Superior frontal gyrus (dorsomedial PFC)	0	18	60	Customer driven route planning > coasting (control)
	LH	Prefrontal	BA47	Inferior frontal gyrus (lateral PFC)	-48	24	-6	Customer driven route planning > coasting (control)
	LH	Superior temporal	BA41/22	Superior/middle temporal gyrus	-57	-21	3	Customer driven route planning > coasting (control)
	LH	Cerebellum	Tonsil	Cerebellum	0	-54	-39	Customer driven route planning > coasting (control)
		Brain region	BA label in Table 1	Naming in the original paper	X	Y	Z	Contrast	Notes
	RH	Parahippocampal/hippocampal	BA35	Hippocampus	27	-24	-18	Customer driven route planning > coasting (control)
	RH	Posterior cingulate/retrosplenial	BA30/18	Retrosplenial cortex	9	-63	6	Customer driven route planning > coasting (control)
	RH	Precentral	BA6	Superior frontal gyrus (dorsomedial PFC)	0	18	60	Customer driven route planning > coasting (control)
	RH	Prefrontal	BA47	Inferior frontal gyrus (lateral PFC)	45	24	3	Customer driven route planning > coasting (control)
	RH	Middle temporal	BA21	Superior/middle temporal gyrus	60	-33	-3	Customer driven route planning > coasting (control)
	RH	Brain stem	n/a	Brain stem	3	-33	-39	Customer driven route planning > coasting (control)
	RH	Cerebellum	Tonsil	Cerebellum	0	-54	-39	Customer driven route planning > coasting (control)
	RH	Occipitotemporal	BA37	Fusiform gyrus	48	-54	-27	Customer driven route planning > coasting (control)
	Spiers & Maguire (2007), fMRI+GLM, active simulated driving
		Brain region in Table 1	BA label in Table 1	Naming in the original paper	X	Y	Z	Contrast	Notes
	LH	Precentral	BA6	Pre-SMA/SMA	-3	0	60	Turning > coasting (control)
	LH	Cerebellum	Pyramis	Cerebellum	-21	-72	-28	Turning > coasting (control)
	LH	Parieto-occipital	BA19	Middle occipital gyrus	-42	-81	9	Turning > coasting (control)
	LH	Prefrontal	BA44	Middle frontal gyrus	-57	9	9	Turning > coasting (control)
	LH	Prefrontal	BA47	Anterior insula/ventrolateral PFC	-39	21	-3	Turning > coasting (control)
	LH	Posterior parietal	BA40	Inferior parietal gyrus	-60	-30	27	Turning > coasting (control)
	LH	Parieto-occipital	BA19	Posterior parietal cortex	-24	-81	36	Turning > coasting (control)
	LH	Precentral	BA6	Precentral gyrus	-39	-9	57	Turning > coasting (control)
		Brain region in Table 1	BA label in Table 1	Naming in the original paper	X	Y	Z	Contrast	Notes
	RH	Occipitotemporal	BA18	Medial occipital/calcarine sulcus	9	-75	-6	Turning > coasting (control)
	RH	Posterior parietal	BA7	Precuneus/posterior cingulate	9	-51	54	Turning > coasting (control)
	RH	Cerebellum	Declive	Cerebellum	27	-66	-21	Turning > coasting (control)
	RH	Occipitotemporal	BA37	Middle occipital gyrus	48	-69	-3	Turning > coasting (control)
	RH	Prefrontal	BA9	Middle frontal gyrus	48	9	36	Turning > coasting (control)
	RH	Prefrontal	BA47	Insula	45	12	-3	Turning > coasting (control)
	RH	Prefrontal	BA10	Frontopolar gyrus	0	66	18	Turning > coasting (control)
	RH	Thalamus	VPLN	Thalamus	15	-15	6	Turning > coasting (control)
	RH	Posterior cingulate/retrosplenial	BA31	Posterior cingulate	9	-27	45	Turning > coasting (control)
	RH	Posterior parietal	BA7	Posterior parietal cortex	18	-81	36	Turning > coasting (control)
	RH	Precentral	BA6	Precentral gyrus	24	-3	60	Turning > coasting (control)
		Brain region in Table 1	BA label in Table 1	Naming in the original paper	X	Y	Z	Contrast	Notes
	LH	Occipital	BA18	Medial occipital/calcarine sulcus	0	-75	3	Swerving > coasting (control)
	LH	Precentral	BA4	Precentral gyrus	27	-24	57	Swerving > coasting (control)
	LH	Posterior parietal	BA40	Postcentral gyrus	-60	-24	21	Swerving > coasting (control)
	LH	Posterior parietal	BA40	Supramarginal gyrus	-57	-39	27	Swerving > coasting (control)
	LH	Cerebellum	Vermis	Mid cerebellum	0	-66	-33	Swerving > coasting (control)
	LH	Cerebellum	Anterior lobe	Cerebellum	-30	-48	-30	Swerving > coasting (control)
	LH	Anterior cingulate	BA24	Mid cingulate	-6	3	42	Swerving > coasting (control)
	LH	Posterior parietal	BA19	Intraparietal sulcus	-15	-81	39	Swerving > coasting (control)
	LH	Middle occipital	BA37	Middle occipital gyrus/pSTS	-39	-69	3	Swerving > coasting (control)
	LH	Brain stem	Pons	Brainstem	-9	-33	-33	Swerving > coasting (control)
		Brain region in Table 1	BA label in Table 1	Naming in the original paper	X	Y	Z	Contrast	Notes
	RH	Occipital	BA18	Medial occipital/calcarine sulcus	0	-75	3	Swerving > coasting (control)
	RH	Middle temporal	BA37	Middle occipital gyrus/pSTS	48	-69	0	Swerving > coasting (control)
	RH	Precentral	BA6	SMA/mid cingulate	9	-15	51	Swerving > coasting (control)
	RH	Precentral	BA4	Precentral gyrus	27	-24	57	Swerving > coasting (control)
	RH	Postcentral	BA1	Postcentral gyrus	63	-15	24	Swerving > coasting (control)
	RH	Cerebellum	Vermis	Mid cerebellum	0	-66	-33	Swerving > coasting (control)
	RH	Cerebellum	Culmen	Cerebellum	30	-42	-30	Swerving > coasting (control)
	RH	Prefrontal	BA13	Inferior frontal gyrus	45	12	0	Swerving > coasting (control)
		Brain region in Table 1	BA label in Table 1	Naming in the original paper	X	Y	Z	Contrast	Notes
	LH	Cerebellum	Tuber	Cerebellum	-45	-57	-27	Action planning > coasting (control)
	LH	Posterior parietal	BA7	Superior parietal/precuneus	-3	-57	51	Action planning > coasting (control)
	LH	Occipitotemporal	BA19	Inferior occipital gyrus	-48	-66	-12	Action planning > coasting (control)
	LH	Posterior parietal	BA7/19	Intraparietal sulcus	-17	-78	33	Action planning > coasting (control)
	LH	Middle temporal	BA39	Middle occipital gyrus	-45	-75	12	Action planning > coasting (control)
	LH	Occipital	BA19	Lingual gyrus	-27	-60	-15	Action planning > coasting (control)
	LH	Precentral	BA6	Superior frontal gyrus	-21	9	60	Action planning > coasting (control)
	LH	Precentral	BA6	Middle frontal gyrus (posterior)	-36	-6	54	Action planning > coasting (control)
	LH	Middle temporal	BA37	Middle temporal gyrus	-54	-60	6	Action planning > coasting (control)
		Brain region in Table 1	BA label in Table 1	Naming in the original paper	X	Y	Z	Contrast	Notes
	RH	Cerebellum	Culmen	Cerebellum	39	-51	-30	Action planning > coasting (control)
	RH	Precentral	BA8	Middle frontal gyrus (dorsolateral PFC)	51	9	42	Action planning > coasting (control)
	RH	Occipitotemporal	BA18	Middle occipital gyrus	42	-84	-9	Action planning > coasting (control)
	RH	Occipital	BA18	Medial occipital/calcarine sulcus	9	-84	-9	Action planning > coasting (control)
	RH	Precentral	BA6	Superior frontal gyrus	18	6	66	Action planning > coasting (control)
	RH	Middle temporal	BA21	Superior temporal sulcus	57	-51	3	Action planning > coasting (control)
	RH	Occipitotemporal	BA37/19	Middle temporal gyrus	48	-66	-9	Action planning > coasting (control)
	RH	Posterior parietal	BA7	Posterior parietal cortex	21	-81	48	Action planning > coasting (control)
	Mader et al. (2009), fMRI+GLM, passive simulated driving
		Brain region	BA label	Naming in the original paper	X	Y	Z	Contrast	Notes
	LH	Occipital	BA18/19	Middle temporal BA 39	-41	-71	-8	"Unfamiliar"
	LH	Precentral	BA6	Middle frontal BA6	-30	0	62	"Unfamiliar"
	LH	Precentral	BA6	Superior frontal BA6	-18	-8	64	"Unfamiliar"
	LH	Posterior parietal	BA7	Superior parietal	-18	-66	64	"Unfamiliar"
	LH	Occipitotemporal	BA19/37	Fusiform	-30	-54	-10	"Unfamiliar"
	LH	Occipitotemporal	BA19	Middle occipital	-42	-72	-10	"Unfamiliar"
	LH	Occipital	BA18/19	Middle occipital BA18	-34	-94	14	"Unfamiliar"
	LH	Parieto–occipital	BA17	Cuneus	-20	-94	-2	"Unfamiliar"
	LH	Cerebellum	Culmen	Cerebellum, culmen	-40	-56	-26	"Unfamiliar"
	RH	Occipitotemporal	BA19/37	Middle temporal BA39	42	-70	-2	"Unfamiliar"
	RH	Prefrontal	BA47	Middle frontal	48	46	-12	"Unfamiliar"
	RH	Posterior parietal	BA7	Superior parietal	12	-66	64	"Unfamiliar"
	RH	Occipitotemporal	BA37	Fusiform	28	-48	-12	"Unfamiliar"
	RH	Occipital	BA19	Middle occipital	42	-86	14	"Unfamiliar"
	RH	Parieto–occipital	BA31	Precuneus	20	-66	20	"Unfamiliar"
	RH	Occipital	BA18	Cuneus	21	-97	-4	"Unfamiliar"
	RH	Thalamus		Thalamus	12	-22	10	"Unfamiliar"
	RH	Cerebellum	Culmen	Cerebellum, culmen	40	-52	-26	"Unfamiliar"
	RH	Cerebellum	Tonsil	Cerebellum, tonsil	0	-56	-42	"Unfamiliar"
	RH	Cerebellum	Inf. semi-lunar lob.	Cerebellum, inferior semilunar lobe	4	-76	-42	"Unfamiliar"
	Li et al. (2012), fMRI+MCCA, active simulated driving
		Brain region in Table 1	BA label in Table 1	Naming in the original paper	X	Y	Z	Contrast	Notes
	LH	Parieto-occipital	BA18	Cuneus (BA17/18)	-9	-99	8	Driving > passenger > control (M-CCA component SOI-1)
	LH	Occipital	BA17/18	Lingual gyrus (BA17/18)	-3	-79	1	Driving > passenger > control (M-CCA component SOI-1)
		Brain region in Table 1	BA label in Table 1	Naming in the original paper	X	Y	Z	Contrast	Notes
	RH	Parieto-occipital	BA18	Cuneus (BA17/18)	3	-96	5	Driving > passenger > fixation (control), M-CCA component SOI-1
	RH	Occipital	BA17/18	Lingual gyrus (BA17/18)	3	-79	1	Driving > passenger > fixation (control), M-CCA component SOI-1
		Brain region in Table 1	BA label in Table 1	Naming in the original paper	X	Y	Z	Contrast	Notes
	LH	Prefrontal	BA9	Medial frontal gyrus (BA9)	-6	42	20	Driving > passenger, fixation (control), M-CCA component SOI-3
	LH	Cerebellum	Culmen	Culmen	-6	-50	-15	Driving > passenger, fixation (control), M-CCA component SOI-3
		Brain region in Table 1	BA label in Table 1	Naming in the original paper	X	Y	Z	Contrast	Notes
	RH	Prefrontal	BA9	Medial frontal gyrus (BA9)	6	42	20	driving > viewing,fixation
	RH	Cerebellum	Culmen	Culmen	0	-53	-18	driving > viewing,fixation
		Brain region in Table 1	BA label in Table 1	Naming in the original paper	X	Y	Z	Contrast	Notes
	LH	Posterior parietal	BA7	Precuneus (BA7)	-21	-70	50	driving > viewing,fixation, transient + habituation
	LH	Posterior parietal	BA40	Inferior parietal lobule (BA40)	-39	-50	52	driving > viewing,fixation, transient + habituation
	LH	Precentral	BA6	Precentral gyrus (BA6/4)	-33	-17	67	driving > viewing,fixation, transient + habituation
	LH	Posterior cingulate/retrosplenial	BA29	Posterior cingulate (BA29/30/31)	0	-46	22	driving > viewing,fixation, transient + habituation
		Brain region in Table 1	BA label in Table 1	Naming in the original paper	X	Y	Z	Contrast	Notes
	RH	Posterior parietal	BA7	Precuneus (BA7)	18	-70	48	driving > viewing,fixation, transient + habituation
	RH	Posterior parietal	BA7/40	Inferior parietal lobule (BA40)	18	-67	53	driving > viewing,fixation, transient + habituation
	RH	Precentral	BA6	Precentral gyrus (BA6/4)	30	-17	67	driving > viewing,fixation, transient + habituation
	RH	Posterior cingulate/retrosplenial	BA29	Posterior cingulate (BA29/30/31)	3	-52	11	driving > viewing,fixation, transient + habituation
		Brain region in Table 1	BA label in Table 1	Naming in the original paper	X	Y	Z	Contrast	Notes
	LH	Posterior parietal	BA7	Precuneus (BA7)	0	-71	45	viewing,fixation > driving, transient + rebound in viewing, driving
	LH	Posterior cingulate/retrosplenial	BA31	Cingulate gyrus (BA31)	0	-51	27	viewing,fixation > driving, transient + rebound in viewing, driving
		Brain region in Table 1	BA label in Table 1	Naming in the original paper	X	Y	Z	Contrast	Notes
	RH	Posterior parietal	BA7	Precuneus (BA7)	6	-70	50	viewing,fixation > driving, transient + rebound in viewing, driving
	RH	Posterior cingulate/retrosplenial	BA31	Cingulate gyrus (BA31)	6	-54	28	viewing,fixation > driving, transient + rebound in viewing, driving
	Kan et al. (2013), fMRI+GLM, active simulated driving
		Brain region in Table 1	BA label in Table 1	Naming in the original paper	X	Y	Z	Contrast	Notes
	LH	Precentral	BA4	Primary motor cortex, premotor cortex, postcentral gyrus	-10	-40	70	driving (starting, stopping, straight, turn) > fixation
	LH	Basal ganglia	Putamen	Basal ganglia, lentiform nucleus, putamen	-24	4	-2	driving (starting, stopping, straight, turn) > fixation
	LH	Superior temporal	BA41	Superior temporal gyrus, primary auditory cortex	-54	-16	10	driving (starting, stopping, straight, turn) > fixation
	LH	Occipital	BA19	Visual cortex, middle occipital gyrus (BA19)	-40	-66	8	driving (starting, stopping, straight, turn) > fixation
		Brain region in Table 1	BA label in Table 1	Naming in the original paper	X	Y	Z	Contrast	Notes
	RH	Cerebellum	Tonsil	Visual cortex, medial cerebellar hemispheres	20	-46	-40	driving (starting, stopping, straight, turn) > fixation
	RH	Posterior parietal	BA7	Superior parietal lobule (BA7)	24	-62	46	driving (starting, stopping, straight, turn) > fixation
	RH	Precentral	BA6	Primary motor cortex, middle frontal gyrus (BA6)	26	-12	54	driving (starting, stopping, straight, turn) > fixation

## Sheet: Sheet2
				Record Number	X coor	Y coor	Z coor	Level 1	Level 2	Level 3	Level 5	Range (mm)	Appended Data
				1	-41	-71	-8	Left Cerebrum	Occipital Lobe	Inferior Occipital Gyrus	Brodmann area 19	2
				2	-30	0	62	Left Cerebrum	Frontal Lobe	Middle Frontal Gyrus	Brodmann area 6	1
				3	-18	-8	64	Left Cerebrum	Frontal Lobe	Superior Frontal Gyrus	Brodmann area 6	0
				4	-18	-66	64	Left Cerebrum	Parietal Lobe	Superior Parietal Lobule	Brodmann area 7	4
				5	-30	-54	-10	Left Cerebellum	Posterior Lobe	Declive	*	1
				6	-42	-72	-10	Left Cerebrum	Occipital Lobe	Fusiform Gyrus	Brodmann area 19	1
				7	-34	-94	14	Left Cerebrum	Occipital Lobe	Middle Occipital Gyrus	Brodmann area 18	0
				8	-20	-94	-2	Left Cerebrum	Occipital Lobe	Cuneus	Brodmann area 17	1
				9	-40	-56	-26	Left Cerebellum	Posterior Lobe	Tuber	*	0
				10	42	-70	-2	Right Cerebrum	Occipital Lobe	Inferior Occipital Gyrus	Brodmann area 19	2
				11	48	46	-12	Right Cerebrum	Frontal Lobe	Middle Frontal Gyrus	Brodmann area 47	2
				12	12	-66	64	Right Cerebrum	Parietal Lobe	Precuneus	Brodmann area 7	5
				13	28	-48	-12	Right Cerebellum	Anterior Lobe	Culmen	*	0
				14	42	-86	14	Right Cerebrum	Occipital Lobe	Middle Occipital Gyrus	Brodmann area 19	0
				15	20	-66	20	Right Cerebrum	Occipital Lobe	Precuneus	Brodmann area 31	0
				16	21	-97	-4	Right Cerebrum	Occipital Lobe	Lingual Gyrus	Brodmann area 18	0
				17	12	-22	10	Right Cerebrum	Sub-lobar	Thalamus	*	0
				18	40	-52	-26	Right Cerebellum	Anterior Lobe	Culmen	*	0
				19	0	-56	-42	Left Cerebellum	Posterior Lobe	Cerebellar Tonsil	*	2
				20	4	-76	-42	Right Cerebellum	Posterior Lobe	Inferior Semi-Lunar Lobule	*	4
